# Supplementary material for: Incidence, prevalence, mortality, and causes of death in Waldenström macroglobulinemia: a nationwide, population-based cohort study
Source: BMC Cancer. 2020 Jul 3;20:623. doi: 10.1186/s12885-020-07120-9 (PMC7333304; doi:10.1186/s12885-020-07120-9)
Supplement: Supplementary file 1 — Additional file 1: Table S1. Age-specific annual incidence of Waldenström macroglobulinemia between 2003 and 2016. [file 12885_2020_7120_MOESM1_ESM.xls]

## Sheet: Sheet1
Table S1 Age-specific annual incidence of Waldenström macroglobulinemia between 2003 and 2016
Age group (year)	Age-specific populationa				Incident cases				Incidenceb per 105/year
	Total	Male	Female		Total	Male	Female		Total	Male	Female
20-24	3457938	1807886	1650052		0	0	0		0	0	0
25-29	3638005	1872592	1765413		0	0	0		0	0	0
30-34	4057238	2071420	1985818		0	0	0		0	0	0
35-39	4279743	2179746	2099997		5	4	1		0.12	0.18	0.05
40-44	4399880	2244130	2155750		7	3	4		0.16	0.13	0.19
45-49	4256208	2164289	2091918		14	10	4		0.33	0.46	0.19
50-54	3741330	1889968	1851362		28	21	7		0.75	1.11	0.38
55-59	2991673	1489709	1501964		35	26	9		1.17	1.75	0.6
60-64	2305357	1117688	1187669		54	41	13		2.34	3.67	1.09
65-69	1903061	881627	1021433		67	52	15		3.52	5.9	1.47
70-74	1510786	646351	864436		81	68	13		5.36	10.52	1.5
75-79	1030896	390784	640112		84	62	22		8.15	15.87	3.44
80-84	588389	190136	398253		41	30	11		6.97	15.78	2.76
≥85	383967	98460	285506		11	9	2		2.86	9.14	0.7
aAge-specific population = The average of population in corresponding age group (2003-2016).
bIncidence = (incident cases/age-specific population) * 105.
