# Supplementary material for: Incidence, prevalence, mortality, and causes of death in Waldenström macroglobulinemia: a nationwide, population-based cohort study
Source: BMC Cancer. 2020 Jul 3;20:623. doi: 10.1186/s12885-020-07120-9 (PMC7333304; doi:10.1186/s12885-020-07120-9)
Supplement: Supplementary file 2 — Additional file 2: Table S2. Age-specific prevalence of Waldenström macroglobulinemia in Korea, 2016. [file 12885_2020_7120_MOESM2_ESM.xls]

## Sheet: Sheet1
Table S2 Age-specific prevalence of Waldenström macroglobulinemia in Korea, 2016
Age group (year)	Age-specific populationa				Prevalent cases				Prevalenceb per 105/year
	Total	Male	Female		Total	Male	Female		Total	Male	Female
20-24	3541061	1877127	1663934		0	0	0		0	0	0
25-29	3217367	1682988	1534379		0	0	0		0	0	0
30-34	3517868	1806754	1711114		0	0	0		0	0	0
35-39	4016272	2045265	1971007		3	2	1		0.07	0.1	0.05
40-44	4212243	2143639	2068604		3	1	2		0.07	0.05	0.1
45-49	4584810	2317182	2267628		4	3	1		0.09	0.13	0.04
50-54	4182392	2139711	2042681		14	9	5		0.33	0.42	0.24
55-59	4242269	2120391	2121878		25	18	7		0.59	0.85	0.33
60-64	3139076	1540582	1598494		24	18	6		0.76	1.17	0.38
65-69	2237345	1072395	1164950		31	25	6		1.39	2.33	0.52
70-74	1781229	806680	974549		28	22	6		1.57	2.73	0.62
75-79	1457890	600607	857283		49	39	10		3.36	6.49	1.17
80-84	909130	319391	589739		24	16	8		2.64	5.01	1.36
≥85	610058	157711	452347		11	8	3		1.8	5.07	0.66
aAge-specific population = sum of population in corresponding age group (2016).
bPrevalence = (prevalent cases/age-specific population) * 105.
