# Supplementary material for: Incidence, prevalence, mortality, and causes of death in Waldenström macroglobulinemia: a nationwide, population-based cohort study
Source: BMC Cancer. 2020 Jul 3;20:623. doi: 10.1186/s12885-020-07120-9 (PMC7333304; doi:10.1186/s12885-020-07120-9)
Supplement: Supplementary file 3 — Additional file 3: Table S3. The specific chemotherapy agents administered to Korean patients with Waldenström macroglobulinemia. [file 12885_2020_7120_MOESM3_ESM.xls]

## Sheet: Sheet1
Table S3 The specific chemotherapy agents administered to Korean patients with Waldenström macroglobulinemia
Treatment regimen	Number (%)
R-combined CTx; R-CVP, R-CHOP	1 (6.3)
VD	8 (50.0)
TD	6 (37.5)
Lenalidomide	1 (6.3)
Chlorambucil	32 (13.1)
CVP or CHOP	87 (35.7)
MP or CP	65 (26.6)
FC or FCM	76 (31.1)
R-combined CTx rituximab combined chemotherapy, R-CVP rituximab, cyclophosphamide, vincristine, and prednisolone, R-CHOP rituximab, cyclophosphamide, doxorubicin, vincristine, and prednisolone, VD bortezomib and dexamethasone, TD thalidomide plus dexamethasone, MP melphalan and prednisolone, CP cyclophosphamide and prednisolone, FC fludarabine plus cyclophosphamide, FCM fludarabine, cyclophospham…
